# Supplementary material for: The Prescription of Drugs That Inhibit Organic Anion Transporters 1 or 3 Is Associated with the Plasma Accumulation of Uremic Toxins in Kidney Transplant Recipients
Source: Toxins (Basel). 2021 Dec 25;14(1):15. doi: 10.3390/toxins14010015 (PMC8780284; doi:10.3390/toxins14010015)
Supplement: Supplementary file 1 [file toxins-14-00015-s001.zip]

Archive with 1 entries (1 files):
- toxins-1492809-supplementary.pdf
